# Supplementary material for: MRI detection of free‐contrast agent nanoparticles
Source: Magn Reson Med. 2024 Sep 29;93(2):761–74. doi: 10.1002/mrm.30292 (PMC11604830; doi:10.1002/mrm.30292)
Supplement: Supplementary file 1 — Data S1. Methods: Preparation and characterization of the nanosystems; NMR characterization of the nanosystems; Shim protocol; Ex vivo experiments–Fluorescence microscopy; Ex vivo experiments–CSI of PLNs; In vivo CSI of PFCE‐NE–intravenous injection; 19F MRI vs. 1H CSI comparison. Figure S1. High‐resolution NMR spectra of DSPE‐PEG2000 in liposomes and micelles. Figure S2. High‐resolution NMR spectrum of Kolliphor® P188 in PFCE‐NE. Table S1. The measured SNR, the mean number of μmol of protons found in a single tumor slice (1 mm of thickness), and the % of moles of protons found in the tumor slice over the total injected proton moles are reported (n = 3). Figure S3. Hematoxylin and Eosin staining of PLNs. [file MRM-93-761-s001.zip]

Archive with 4 entries (4 files):
- 3_Anatomical_EC.ijm
- CSI_macros_guidelines.pdf
- 1_CSI_Spectra_EC.ijm
- 2_CSI_FreqMap_EC.ijm
