# Supplementary material for: MRI detection of free‐contrast agent nanoparticles
Source: Magn Reson Med. 2024 Sep 29;93(2):761–74. doi: 10.1002/mrm.30292 (PMC11604830; doi:10.1002/mrm.30292)
Supplement: Supplementary file 1 — Data S1. Methods: Preparation and characterization of the nanosystems; NMR characterization of the nanosystems; Shim protocol; Ex vivo experiments–Fluorescence microscopy; Ex vivo experiments–CSI of PLNs; In vivo CSI of PFCE‐NE–intravenous injection; 19F MRI vs. 1H CSI comparison. Figure S1. High‐resolution NMR spectra of DSPE‐PEG2000 in liposomes and micelles. Figure S2. High‐resolution NMR spectrum of Kolliphor® P188 in PFCE‐NE. Table S1. The measured SNR, the mean number of μmol of protons found in a single tumor slice (1 mm of thickness), and the % of moles of protons found in the tumor slice over the total injected proton moles are reported (n = 3). Figure S3. Hematoxylin and Eosin staining of PLNs. [file MRM-93-761-s001.zip › 3_Anatomical_EC.ijm]

/*  Date: 30/08/2024 
    Author: Eleonora Cavallari  - eleonora.cavallari@unito.it
    This program is free software: you can redistribute it and/or modify it. 
    If you improve it, please let us know so that everyone can benefit. 
    If you use it, please cite this article.*/

/*-------------------------Open anatomical image------------------------*/

// ---------------------------- FOR USERS ----------------------------

// Declaration of the directory where the anatomical/morphological image is located

Anatomical_scan="D:/Phantom/20220203_105754_EC_PFCAgar_1_1_1/12"

// ---------------------------- FOR USERS ----------------------------

//Open the anatomical image with the correct number of pixels and slices, assign the correct size in mm to the pixels, and convert the image to 32-bit
recoPar_an = File.openAsString(Anatomical_scan + "/pdata/1/reco");
recoParLines_an=split(recoPar_an,"\n");
matrixVal_an = -1;
for(p = 0; p < recoParLines_an.length ;p++){
	if( startsWith(recoParLines_an[p], "##$RECO_inp_size")){
		matrixPar_an = recoParLines_an[p+1];
		matrixVal_an = split(matrixPar_an, " ");
		for( v = 0; v < matrixVal_an.length; v++){
			temp_int = parseInt(matrixVal_an[v]);
		}
	}
}
methPar_an = File.openAsString(Anatomical_scan + "/method");
methParLines_an=split(methPar_an,"\n");
slices_an = 0;
for(p = 0; p < methParLines_an.length ;p++){
	if( startsWith(methParLines_an[p], "##$PVM_SPackArrNSlices")){
		slicesPar_an = methParLines_an[p+1];
		slicesVal_an = split(slicesPar_an, " ");
		for( v = 0; v < slicesVal_an.length; v++){
			temp_int = parseInt(slicesVal_an[v]);
		}
	}else if( startsWith(methParLines_an[p], "##$PVM_SpatResol")){
		pixelPar_an = methParLines_an[p+1];
		pixelVal_an = split(pixelPar_an, " ");
		for( v = 0; v < pixelVal_an.length; v++){
			temp_int = parseInt(pixelVal_an[v]);
		}
	}
}


// Display in a window information about the image: pixel matrix and number of slices
print("Anatomical images: Matrix = " + matrixVal_an[1] + " x " + matrixVal_an[0] + " pixels, Number of slices = " + slicesVal_an[0]);

run("Raw...", "open=" + Anatomical_scan + "/pdata/1/2dseq" + " image=[16-bit Signed] width=" + matrixVal_an[0] + " height=" + matrixVal_an[1] + " number=" + slicesVal_an[0] + " little-endian");
run("32-bit");

run("Maximize");
Stack.setXUnit("mm");
Stack.setYUnit("mm");
Stack.setZUnit("mm");
run("Properties...", "channels=1 slices=" + slicesVal_an[0] + " frames=1 pixel_width=" + pixelVal_an[1] + " pixel_height=" + pixelVal_an[0] + " voxel_depth=1");
rename("Anatomical");
