# Supplementary material for: MRI detection of free‐contrast agent nanoparticles
Source: Magn Reson Med. 2024 Sep 29;93(2):761–74. doi: 10.1002/mrm.30292 (PMC11604830; doi:10.1002/mrm.30292)
Supplement: Supplementary file 1 — Data S1. Methods: Preparation and characterization of the nanosystems; NMR characterization of the nanosystems; Shim protocol; Ex vivo experiments–Fluorescence microscopy; Ex vivo experiments–CSI of PLNs; In vivo CSI of PFCE‐NE–intravenous injection; 19F MRI vs. 1H CSI comparison. Figure S1. High‐resolution NMR spectra of DSPE‐PEG2000 in liposomes and micelles. Figure S2. High‐resolution NMR spectrum of Kolliphor® P188 in PFCE‐NE. Table S1. The measured SNR, the mean number of μmol of protons found in a single tumor slice (1 mm of thickness), and the % of moles of protons found in the tumor slice over the total injected proton moles are reported (n = 3). Figure S3. Hematoxylin and Eosin staining of PLNs. [file MRM-93-761-s001.zip › 1_CSI_Spectra_EC.ijm]

/*  Date: 30/08/2024 
    Author: Eleonora Cavallari  - eleonora.cavallari@unito.it
    This program is free software: you can redistribute it and/or modify it. 
    If you improve it, please let us know so that everyone can benefit. 
    If you use it, please cite this article.*/


/*-----------------------------Open CSI image------------------------*/

// ---------------------------- FOR USERS ----------------------------

// Declaration of the directory where the CSI image is located

CSI_scan = "D:/Phantom/20220203_105754_EC_PFCAgar_1_1_1/11"

// ---------------------------- FOR USERS ----------------------------

//Open the CSI image and assign it the correct pixel size
recoPar = File.openAsString(CSI_scan + "/pdata/1/reco");
recoParLines=split(recoPar,"\n");
matrixVal = -1;
for(p = 0; p < recoParLines.length ;p++){
	if( startsWith(recoParLines[p], "##$RECO_inp_size")){
		matrixPar = recoParLines[p+1];
		matrixVal = split(matrixPar, " ");
		for( v = 0; v < matrixVal.length; v++){
			temp_int = parseInt(matrixVal[v]);
		}
	}
}

// Display in a window information about the CSI: number of spectral points and pixel matrix
print("CSI: Number of spectral points = " + matrixVal[0] + ", Matrix = " + matrixVal[2] + " x " + matrixVal[1] + " pixels");

// Read information from the method file such as spatial resolution, NMR spectrum offset and spectral width
methPar = File.openAsString(CSI_scan + "/method");
methParLines=split(methPar,"\n");
pixelVal = -2;
o1PVal = 10000;
SWVal = -3;
for(p = 0; p < methParLines.length ;p++){
	if( startsWith(methParLines[p], "##$PVM_SpatResol")){
		pixelPar = methParLines[p+1];
		pixelVal = split(pixelPar, " ");
		for( v = 0; v < pixelVal.length; v++){
			temp_int = parseInt(pixelVal[v]);
		}
	}else if( startsWith(methParLines[p], "##$PVM_FrqWorkOffsetPpm")){
		o1PPar = methParLines[p+1];
		o1PVal = split(o1PPar, " ");
		for( v = 0; v < o1PVal.length; v++){
			temp_int = parseInt(o1PVal[v]);
		}
	}else if( startsWith(methParLines[p], "##$PVM_SpecSW=")){
		SWPar = methParLines[p+1];
		SWVal = split(SWPar, " ");
		for( v = 0; v < SWVal.length; v++){
			temp_int = parseInt(SWVal[v]);
		}
	}
}

// Display in a window information about the CSI: spatial resolution, NMR spectrum offset and spectral width
print("CSI: o1P = " + o1PVal[0] + " ppm, SW = " + SWVal[0] + " ppm");

// Open the CSI, converting it into a 32-bit image and assigning the correct size in mm to the pixels
run("Raw...", "open=" + CSI_scan + "/pdata/1/2dseq" + " image=[16-bit Signed] width=" + matrixVal[0] + " height=" + matrixVal[2] + " number=" + matrixVal[1] + " little-endian");
run("32-bit");

run("Reslice [/]...", "output=1.000 start=Left avoid");
run("Maximize");

Stack.setXUnit("mm");
Stack.setYUnit("mm");
run("Properties...", "channels=1 slices=" + matrixVal[0] + " frames=1 pixel_width=" + pixelVal[1] + " pixel_height=" + pixelVal[0] + " voxel_depth=1 origin=0,0,0");

selectWindow("2dseq");
close();

//Open a tool that allows navigation through the CSI image in two dimensions with a voxel of adjustable size to view the NMR spectrum of the selected ROI in real-time
makeRectangle(3, 3, 1, 1);
run("Plot Z-axis Profile");

Plot.setXYLabels("Point", "Signal Intensity (a.u.)");
Plot.setAxisLabelSize(16.0, "plain");
Plot.setFontSize(14.0);
Plot.setXYLabels("Point", "Signal Intensity (a.u.)");
Plot.setFormatFlags("1100111111");
