# Supplementary material for: MRI detection of free‐contrast agent nanoparticles
Source: Magn Reson Med. 2024 Sep 29;93(2):761–74. doi: 10.1002/mrm.30292 (PMC11604830; doi:10.1002/mrm.30292)
Supplement: Supplementary file 1 — Data S1. Methods: Preparation and characterization of the nanosystems; NMR characterization of the nanosystems; Shim protocol; Ex vivo experiments–Fluorescence microscopy; Ex vivo experiments–CSI of PLNs; In vivo CSI of PFCE‐NE–intravenous injection; 19F MRI vs. 1H CSI comparison. Figure S1. High‐resolution NMR spectra of DSPE‐PEG2000 in liposomes and micelles. Figure S2. High‐resolution NMR spectrum of Kolliphor® P188 in PFCE‐NE. Table S1. The measured SNR, the mean number of μmol of protons found in a single tumor slice (1 mm of thickness), and the % of moles of protons found in the tumor slice over the total injected proton moles are reported (n = 3). Figure S3. Hematoxylin and Eosin staining of PLNs. [file MRM-93-761-s001.zip › 2_CSI_FreqMap_EC.ijm]

/*  Date: 30/08/2024 
    Author: Eleonora Cavallari  - eleonora.cavallari@unito.it
    This program is free software: you can redistribute it and/or modify it. 
    If you improve it, please let us know so that everyone can benefit. 
    If you use it, please cite this article.*/

/*----------------------Plot matabolites maps----------------------*/

/* ---------------------------- FOR USERS ----------------------------
1) Using the spectrum obtained with the "CSI_EC" macro, identify the integration ranges of the peaks of the various metabolites/molecules.

2) Specify the integration ranges of the peaks on line 19 (strat and stop points).

3) If necessary change the images title on line 21.

4)Select the correct package that transforms your CSI into the number of pixels corresponding to the reference anatomy on which you want to create the overlay. 
The current active transformation is from 32x32 pixels to 256x256. 
To avoid scaling, simply comment out all lines from 25 to 39.
Note: The translations on the x and y axes proposed here were obtained experimentally.

5) If you have more than one peak to obtain an image for, run this script for each one, modifying the integration range on line 19.
   ---------------------------- FOR USERS ---------------------------- */

selectWindow("Reslice of 2dseq");
run("Z Project...", "start=144 stop=147 projection=[Sum Slices]");
run("Maximize");
rename("PFCE-NE");

//Scale and translate the CSI map

//------------16x16->128x128------------
//run("Scale...", "x=- y=- width=128 height=128 interpolation=Bicubic average create");
//run("Translate...", "x=-3 y=-1 interpolation=None");

//------------16x16->256x256------------
//run("Scale...", "x=- y=- width=256 height=256 interpolation=Bicubic average create");
//run("Translate...", "x=-3 y=-3 interpolation=None");

//------------32x32->128x128------------
//run("Scale...", "x=- y=- width=128 height=128 interpolation=Bicubic average create");
//run("Translate...", "x=-1 y=-1 interpolation=None");

//------------32x32->256x256------------
run("Scale...", "x=- y=- width=256 height=256 interpolation=Bicubic average create");
run("Translate...", "x=-1 y=-3 interpolation=None");

run("Fire");
//run("Brightness/Contrast...");
run("Enhance Contrast", "saturated=0.35");
